# Supplementary material for: Profile of Bioactive Components of Cocoa (Theobroma cacao L.) By-Products from Ecuador and Evaluation of Their Antioxidant Activity
Source: Foods. 2023 Jul 3;12(13):2583. doi: 10.3390/foods12132583 (PMC10341204; doi:10.3390/foods12132583)
Supplement: Supplementary file 1 [file foods-12-02583-s001.zip]

Archive with 1 entries (1 files):
- foods-2415752-supplementary.pdf
